# Supplementary material for: A Novel Application of Risk–Risk Tradeoffs in Occupational Health: Nurses’ Occupational Asthma and Infection Risk Perceptions Related to Cleaning and Disinfection during COVID-19
Source: Int J Environ Res Public Health. 2022 Dec 1;19(23):16092. doi: 10.3390/ijerph192316092 (PMC9736618; doi:10.3390/ijerph192316092)
Supplement: Supplementary file 1 [file ijerph-19-16092-s001.zip]

Archive with 2 entries (2 files):
- Supplemental Materials.pdf
- survey.pdf
